# Supplementary material for: Immunodetection of Truncated Forms of the α6 Subunit of the nAChR in the Brain of Spinosad Resistant Ceratitis capitata Phenotypes
Source: Insects. 2023 Nov 4;14(11):857. doi: 10.3390/insects14110857 (PMC10672392; doi:10.3390/insects14110857)
Supplement: Supplementary file 1 [file insects-14-00857-s001.zip]

Archive with 3 entries (3 files):
- Figure S1.jpg
- Figure S2.pdf
- Figure S3.jpg
